# Supplementary material for: Therapeutic Effect of Biomimetic Scaffold Loaded with Human Amniotic Epithelial Cell-Derived Neural-like Cells for Spinal Cord Injury
Source: Bioengineering (Basel). 2022 Oct 9;9(10):535. doi: 10.3390/bioengineering9100535 (PMC9598945; doi:10.3390/bioengineering9100535)
Supplement: Supplementary file 1 [file bioengineering-09-00535-s001.zip]

Archive with 1 entries (1 files):
- bioengineering-1857195-supplementary.pdf
